# Supplementary material for: Association Between Diet Quality, Physical Activity, and the Risk of Aortic Dissection—A Prospective Cohort Study
Source: J Cardiovasc Dev Dis. 2026 Mar 18;13(3):142. doi: 10.3390/jcdd13030142 (PMC13026820; doi:10.3390/jcdd13030142)
Supplement: Supplementary file 1 [file jcdd-13-00142-s001.zip]

Archive with 1 entries (1 files):
- jcdd-4160980-supplementary.pdf
